# Supplementary material for: Proposal and Design of Flexible All-Polymer/CIGS Tandem Solar Cell
Source: Polymers (Basel). 2023 Apr 8;15(8):1823. doi: 10.3390/polym15081823 (PMC10142275; doi:10.3390/polym15081823)
Supplement: Supplementary file 1 [file polymers-15-01823-s001.zip]

Archive with 1 entries (1 files):
- polymers-2288074-supplementary.pdf
